# Supplementary material for: Comparative Evaluation of SLA and DLP 3D Printing in Dental Implant Guides: Impact on Fabrication Accuracy, Speed, and Resin Usage
Source: Dent J (Basel). 2025 Oct 16;13(10):471. doi: 10.3390/dj13100471 (PMC12564608; doi:10.3390/dj13100471)
Supplement: Supplementary file 1 [file dentistry-13-00471-s001.zip]

Archive with 1 entries (1 files):
- dentistry-3842888-supplementary.pdf
